# Supplementary material for: Anticancer and Immunomodulatory Effects of a Thiazolyl Benzodiazepine Targeting HSP90 in ER+ Breast Cancer
Source: Pharmaceuticals (Basel). 2025 Nov 4;18(11):1665. doi: 10.3390/ph18111665 (PMC12655246; doi:10.3390/ph18111665)
Supplement: Supplementary file 1 [file pharmaceuticals-18-01665-s001.zip]

Archive with 1 entries (1 files):
- pharmaceuticals-3891427-supplementary.pdf
